# Supplementary material for: Chitosan Particles Complexed with CA5-HIF-1α Plasmids Increase Angiogenesis and Improve Wound Healing
Source: Int J Mol Sci. 2023 Sep 14;24(18):14095. doi: 10.3390/ijms241814095 (PMC10531456; doi:10.3390/ijms241814095)
Supplement: Supplementary file 1 [file ijms-24-14095-s001.zip]

Archive with 1 entries (1 files):
- ijms-2592661-supplementary.pdf
